# Supplementary material for: Health technology assessment of diagnostic tests: a state of the art review of methods guidance from international organizations
Source: Int J Technol Assess Health Care. 2023 Feb 21;39(1):e14. doi: 10.1017/S0266462323000065 (PMC7614237; doi:10.1017/S0266462323000065)
Supplement: Supplementary file 1 [file S0266462323000065sup001.zip]

Archive with 5 entries (5 files):
- S0266462323000065sup001.docx
- S0266462323000065sup002.docx
- S0266462323000065sup003.docx
- S0266462323000065sup004.docx
- S0266462323000065sup005.docx
